# Supplementary material for: The Effects of Temperature on the Kinematics of Rattlesnake Predatory Strikes in Both Captive and Field Environments
Source: Integr Org Biol. 2020 Oct 4;2(1):obaa025. doi: 10.1093/iob/obaa025 (PMC7671150; doi:10.1093/iob/obaa025)
Supplement: obaa025_Supplementary_Data [file obaa025_supplementary_data.zip]

Archive with 2 entries (2 files):
- 04212020_Supplementary Material.docx
- Video S2.mp4
